# Supplementary material for: Genomic structure and expression of the human serotonin 2A receptor gene (HTR2A) locus: identification of novel HTR2A and antisense (HTR2A-AS1) exons
Source: BMC Genet. 2016 Jan 6;17:16. doi: 10.1186/s12863-015-0325-6 (PMC4702415; doi:10.1186/s12863-015-0325-6)
Supplement: Additional file 6: Table S2. — Splice junctions and counts for human HTR2A-AS1. (XLSX 12 kb) [file 12863_2015_325_MOESM6_ESM.xlsx]

## Sheet: Table S2. HTR2A-AS1 Junctions
Splices From:	Splices To:	Total Junction Counts	Samples Observed	Frequency
1	7 or 7.1	3	3	Low
2	7 or 7.1	4	3	Low
2	14	17	13	Low
4	7 or 7.1	3	2	Low
5	7 or 7.1	1	1	Rare
7	13	26	22	Low
7	14	932	191	High
7	15	15	13	Low
7.1	14	54	37	Medium
8	13	20	13	Low
8	14	278	133	High
8	15	5	4	Low
9	13	41	31	Medium
9	14	630	172	High
9	15	15	12	Low
9.1	13	11	10	Low
9.1	14	38	31	Medium
9.1	15	1	1	Rare
10	14	4	4	Low
11	14	20	16	Low
12	13	80	48	Medium
12	14	606	150	High
12	15	14	9	Low
13	14	130	69	Medium
13	15	1	1	Rare
14	15	64	39	Medium
14	16	42	18	Low
14	17	18	11	Low
14	17.1	2035	208	High
15	16	20	15	Low
15	17	11	11	Low
15	17.1	417	143	High
15	18	14	10	Low
16	17	1	1	Rare
16	17.1	45	29	Medium
16	18	4	4	Low
17.1	18	882	192	High
