# Supplementary material for: Genomic structure and expression of the human serotonin 2A receptor gene (HTR2A) locus: identification of novel HTR2A and antisense (HTR2A-AS1) exons
Source: BMC Genet. 2016 Jan 6;17:16. doi: 10.1186/s12863-015-0325-6 (PMC4702415; doi:10.1186/s12863-015-0325-6)
Supplement: Additional file 7: Table S3. — Predicted HTR2A-AS1 transcripts and open reading frames. (XLSX 13 kb) [file 12863_2015_325_MOESM7_ESM.xlsx]

## Sheet: Table S3. HTR2A-AS1 Transcripts
Exons Utilized	Length (nt)	Longest ATG-to-Stop Stretch (nt)	Amino Acids
1^7.1^14^15^18^19	558	72	24
1^7.1^14^18^19	499	72	24
1^7^14^15^18^19	497	72	24
1^7^14^18^19	438	72	24
2^14^15^18^19	375	48	16
2^14^18^19	316	48	16
2^7.1^14^15^18^19	569	72	24
2^7.1^14^18^19	510	72	24
2^7^14^15^18^19	508	72	24
2^7^14^18^19	449	72	24
4^7.1^14^15^18^19	626	72	24
4^7.1^14^18^19	567	72	24
4^7^14^15^18^19	565	72	24
4^7^14^18^19	506	72	24
8^13^14^15^18^19	452	48	16
8^13^14^18^19	393	48	16
8^14^15^16^18^19	423	93	31
8^14^15^17	307	45	15
8^14^15^18^19	394	48	16
8^14^15^19	275	48	16
8^14^16^18^19	364	93	31
8^14^17	248	45	15
8^14^18^19	335	48	16
8^15^18^19	348	48	16
9.1^13^14^15^18^19	452	48	16
9.1^13^14^18^19	393	48	16
9.1^14^15^16^18^19	423	93	31
9.1^14^16^18^19	364	93	31
9.1^14^17	248	45	15
9.1^14^18^19	335	48	16
9^13^14^15^18^19	547	93	31
9^13^14^18^19	459	48	16
9^14^15^16^18^19	489	93	31
9^14^15^17	373	45	15
9^14^15^18^19	460	48	16
9^14^15^19	341	48	16
9^14^16^18^19	430	93	31
9^14^17	314	45	15
9^14^18^19	401	48	16
9^15^18^19	414	48	16
10^14^15^18^19	394	48	16
10^14^18^19	335	48	16
11^14^15^18^19	394	48	16
11^14^18^19	335	48	16
12^13^14^15^16^18^19	481	93	31
12^13^14^15^17	365	45	15
12^13^14^15^18^19	452	48	16
12^13^14^16^18^19	422	93	31
12^13^14^17	306	45	15
12^13^14^18^19	393	48	16
12^14^15^16^18^19	423	93	31
12^14^15^17	307	45	15
12^14^15^18^19	394	48	16
12^14^16^18^19	364	93	31
12^14^17	248	45	15
12^14^18^19	335	48	16
12^15^18^19	348	48	16
