# Supplementary material for: Genomic structure and expression of the human serotonin 2A receptor gene (HTR2A) locus: identification of novel HTR2A and antisense (HTR2A-AS1) exons
Source: BMC Genet. 2016 Jan 6;17:16. doi: 10.1186/s12863-015-0325-6 (PMC4702415; doi:10.1186/s12863-015-0325-6)
Supplement: Additional file 8: Table S4. — Mouse Htr2a exons and coordinates. (XLSX 12 kb) [file 12863_2015_325_MOESM8_ESM.xlsx]

## Sheet: Table S4. Mouse Htr2a Exons
Mouse Exon	Human Equivalent	Coordiantes (mm10)	Comment
1	1int	chr14:74640840-74642344	As annotated in RefSeq
1a	1	chr14:74640840-74641229
1b	2	chr14:74641647-74642344
1c		chr14:74640840-74641868	splice donor site conserved in human
1d	2tr	chr14:74642149-74642344
2	3	chr14:74644988-74645188	As annotated in RefSeq
2a		chr14:74690668-	3' end lacks exon junction read or poly-A signal and is therefore undefined
3		chr14:74705595-74706859	As annotated in RefSeq; lacks poly-A signal
3ext	4	chr14:74705595-74709473	Reads terminate at poly-A signal cluster
3a		chr14:74705595-74706382	splice donor site conserved in human
3b		chr14:74706891-74709473	splice acceptor site conserved in human
