# Supplementary material for: Genomic structure and expression of the human serotonin 2A receptor gene (HTR2A) locus: identification of novel HTR2A and antisense (HTR2A-AS1) exons
Source: BMC Genet. 2016 Jan 6;17:16. doi: 10.1186/s12863-015-0325-6 (PMC4702415; doi:10.1186/s12863-015-0325-6)
Supplement: Additional file 11: Table S5. — Mouse Htr2a-AS1 exons and coordinates. (XLSX 12 kb) [file 12863_2015_325_MOESM11_ESM.xlsx]

## Sheet: Table S5. Mouse Htr2a-AS1 Exons
Mouse Exon	Human Equivalent	Coordiantes (mm10)	Comments
1		chr14:74703610-74703708
2		chr14:74664908-74665160
3		chr14:74661533-74661547
4	7	chr14:74645035-74645171	Overlaps Htr2a exon
5		chr14:74642571-74642726
6	8	chr14:74642095-74642127	Overlaps Htr2a exon
7		chr14:74639873-74640297
8		chr14:74638797-74639117
9		chr14:74636751-74636866
9.1		chr14:74636751-74636862
10		chr14:74615306-74615870
11		chr14:74607947-74609422
