# Supplementary material for: Genomic structure and expression of the human serotonin 2A receptor gene (HTR2A) locus: identification of novel HTR2A and antisense (HTR2A-AS1) exons
Source: BMC Genet. 2016 Jan 6;17:16. doi: 10.1186/s12863-015-0325-6 (PMC4702415; doi:10.1186/s12863-015-0325-6)
Supplement: Additional file 14: Table S6. — Predicted splicing proteins bound to human HTR2A rs6313 alleles. (XLSX 11 kb) [file 12863_2015_325_MOESM14_ESM.xlsx]

## Sheet: Table S6. In Silico Splicing
Resource	URL	rs6313 C-allele	rs6313 T-allele	Reference
SpliceAid2	www.introni.it/spliceaid.html	SF2/ASF, SRp55, SRp30c	SRp40	63
Rescue-ESE	http://genes.mit.edu/burgelab/rescue-ese/	NA	NA	64
FAS-ESS	http://genes.mit.edu.fas-ess	NA	NA	65
SFmap	http://sfmap.technion.ac.il	NA	NA	66
ACEScan	http://genes.mit.edu/acescan2/	NA	ISE-human: CTCTGG	67
