# Supplementary material for: Genomic structure and expression of the human serotonin 2A receptor gene (HTR2A) locus: identification of novel HTR2A and antisense (HTR2A-AS1) exons
Source: BMC Genet. 2016 Jan 6;17:16. doi: 10.1186/s12863-015-0325-6 (PMC4702415; doi:10.1186/s12863-015-0325-6)
Supplement: Additional file 15: Table S1. — Mapping statistics for human DLPFC RNA-Seq samples (XLSX 22 kb) [file 12863_2015_325_MOESM15_ESM.xlsx]

## Sheet: Table S1. Mapping Statistics
Sample Number	Total # reads	Total # Mapped	# Mapped to HTR2A locus
2810	101921200	89224151	6674
2825	109929808	93137629	11022
2826	118781082	100537095	11314
2831	107873788	92017668	7771
2834	91009282	63718660	4120
2835	88205956	69544999	4159
2841	117455134	96159113	5991
2845	103948206	87736228	8435
2855	110676908	91542230	4833
2857	82266652	65964646	3651
2866	105961698	75781090	6607
2867	101609396	76718129	5787
2869	132911310	94212114	6034
2885	265406882	219714397	9895
2889	106325236	87887908	6315
2890	106087336	93891996	5611
2893	82153362	67369539	6488
2894	81701738	69534365	4973
2895	122297424	97221778	8819
2897	93746042	61204561	9118
2901	153118130	121170192	7419
2907	115645258	90048303	8295
2948	98846370	85333536	6612
2954	173895372	154613602	16004
2958	84551292	60178767	3695
2980	130615090	107348612	10333
2983	104598024	91581292	9925
2996	123552390	79607971	6553
2999	104478064	90136703	9857
3005	113863966	96552613	8113
3014	95387602	83102130	7550
3017	183713404	151833242	13081
3063	190830144	135335033	13141
3079	101119590	91484208	843
3085	110787340	97368018	1746
3087	87500282	71931764	556
3092	115551168	96340939	359
3373	183486774	148118268	12030
3374	107281720	87022128	10551
3384	83028376	64083756	7314
3385	107237160	91738817	9367
3386	97826858	84579173	9866
3393	94529088	78931843	6011
3396	96006102	76146860	1029
3397	106185388	90544804	9576
3398	183408072	147824254	5633
3399	137083404	115728340	8544
3407	200144512	180138525	15456
3418	102605296	84792093	8984
3419	105961088	89345018	10914
3421	101859326	86992406	8353
3432	98954232	85862156	6188
3441	101046326	90623399	5601
3442	113039272	85866538	5546
3444	91902728	77795865	7622
3445	93543730	80339329	6244
3447	96398214	84160395	10364
3455	127272884	110140365	11966
3460	84916278	66106884	6744
3467	99668112	79358698	10111
3469	121187392	93259031	8725
3478	113469012	102374758	6928
3479	87319298	73275758	7274
3491	80307798	69963355	5261
3495	114328996	84210066	3914
3496	125117926	96951733	7494
3497	107834650	83895082	7503
3502	99104806	76873644	6175
3504	91239128	73967216	8436
3507	120031782	103378875	12507
3513	83630808	70635060	6504
3518	120749874	99685787	10481
3539	114574246	96426189	1162
3540	101135666	82806554	4242
3541	255238610	224889343	16237
3543	95551592	73396740	8054
3554	110940940	90221428	9879
3555	100625470	81586454	8922
3557	100916134	87300502	11201
3567	112874348	92209666	9075
3568	86559522	74949106	8534
3575	87619880	72074887	7686
3577	80705620	63007159	1222
3588	128743844	115434118	13170
3598	84758494	75006328	7245
3599	107712096	88468939	8659
3602	107725908	80596299	6875
3606	110695086	94274404	7793
3611	95111524	81019072	8113
3616	94549982	79280515	7820
3619	103221916	86322116	5552
3647	130957148	107485848	1751
3648	99382622	84618769	10865
3666	222846074	162340665	6442
3670	112386874	89868206	10766
3674	114930560	102647942	9205
3705	95635836	85732650	3733
3763	83059552	53585027	1184
3766	82157476	66009428	4948
3771	124192492	107569396	6507
3774	99885542	85060135	6677
3791	97386458	82526684	6329
3890	140494180	121399721	9392
3906	209864830	182086333	10527
3910	107402258	87966044	3872
3924	83715200	66009187	6119
3927	146021302	122533479	11134
3932	202395864	170797013	13746
3937	94901234	81859310	8984
3944	99791514	81099513	7571
3969	128568794	111155518	5733
3970	111931826	106983039	9680
3974	125872822	107909764	10143
3975	87626292	71254324	894
3977	110909260	91828642	7283
3978	93170042	76735061	2465
3982	111355400	93288961	2187
3983	133972902	109475880	5267
3985	145728224	123978469	8811
3988	100888756	83621030	4089
3990	149259434	132870479	11364
3997	81654758	66671437	8268
4011	106757086	85964559	8681
4012	100390406	85636803	3667
4038	98241300	80345589	9292
4040	120277436	96789401	6495
4044	97562888	82633620	8585
4046	116317792	95123870	8140
4047	95328212	84740420	9161
4049	97608938	85761205	9042
4051	98306850	83878582	9856
4067	108782234	85270114	8193
4075	127031776	105370981	10262
4076	88302816	68275014	7705
4108	124518258	99340880	10692
4112	107283078	87148247	8376
4114	124661334	100103751	7815
4121	124632064	98903016	5578
4166	116250452	91817194	7524
4168	110448746	97604327	7285
4184	107175916	88530843	9344
4215	137828584	111508217	5632
4226	249804240	199979374	15544
4236	114029076	92595399	6037
4242	83785356	68686551	3253
4244	102527156	84988598	2488
4271	83303070	67417012	5330
4273	111431728	88306955	7051
4278	100844680	78011767	2029
4279	137412460	123298603	11936
4289	112284466	99875362	9897
4291	81665862	64561744	5133
4319	102523784	84480933	871
4321	112667566	77372941	2090
4323	102412020	80305912	1320
4324	106097728	94085597	9460
4334	112874022	87695981	9362
4335	107250894	95764482	5724
4337	111916102	84949499	5632
4339	109677238	81803368	6256
4342	111810504	81407338	5944
4344	111239394	99881403	7240
4345	120436872	94794469	4913
4346	139968128	111542931	3520
4347	84463072	67590067	3961
4348	124420684	98816258	12307
4353	94336424	70929310	5954
4357	89993754	71928619	6249
4361	215755510	181560333	6479
4362	96022196	74707316	3694
4364	114309822	84406762	9922
4366	113177096	84274426	4753
4370	110529330	79562641	5700
4371	105055680	93091800	7433
4373	137651196	105205071	4531
4381	175347434	137075947	11031
4386	106679320	95321477	8232
4387	114697172	89687004	6462
4393	82080678	59784610	7839
4394	96292836	75818378	9402
4397	201393236	158447244	14822
4398	107220718	95031724	11324
4401	87034220	74439710	7547
4408	109700386	96146369	7341
4413	110298004	95968805	9959
4414	148206480	105029747	11320
4421	90317190	64771311	2613
4426	106576090	78415341	5129
5596	104266192	82720367	9252
5611	112249300	85967239	6602
5615	138369136	110511216	10515
5624	92165720	71348804	6359
5625	110931480	88249774	6203
5626	80006372	61186056	3066
5627	94866590	72823243	3519
5628	88264198	67632109	1787
5629	140916204	110182193	6724
5633	102727726	87814397	647
5689	187461580	135776437	3724
5740	130860220	103967196	12187
5741	173940544	129282221	9610
5742	117585874	89117185	4497
5744	103234560	78026483	744
5746	131348722	104283799	8069
5748	84547258	60009861	2948
5749	120754386	94663864	4405
5861	132087594	116881289	10564
5871	106135960	76834045	9005
5885	80926510	59259771	6280
5905	110664230	81291938	8814
4228 (3764)	111917186	106390353	3173
Average	114763456.5	93539413.44	7248.08
Pct of Total Mapped		0.82	6.32E-05
